# Supplementary material for: The Construction and Use of Log-Odds Substitution Scores for Multiple Sequence Alignment
Source: PLoS Comput Biol. 2010 Jul 15;6(7):e1000852. doi: 10.1371/journal.pcbi.1000852 (PMC2904766; doi:10.1371/journal.pcbi.1000852)
Supplement: Table S3 — Tables S3 and S4 show Api-AP2 domains and bit scores reported by Programs 1 and 2 for Toxoplasma gondii (Table S3) and Plasmodium falciparum (Table S4). Also shown are the bit scores obtained using HMMsearch database searches [Eddy SR (1998) Bioinformatics 14: 755–763] seeded with aligned Api-AP2 domains and with the current Pfam AP2 model number 00847 (http://pfam.sanger.ac.uk/family?entry=PF00847). Programs 1 and 2 were run with the Dirichlet mixture prior and default parameters described in the Results section and Figures 1 and 3. As input, we collected 68 amino acid sequences from T. gondii and 29 from P. falciparum, based on inspection of low-threshold PSI-BLAST and HMMsearch searches of the parasite genomic translation databases of ToxoDB [Gajria et al. (2008) Nucleic Acids Res 36: D553–556] and PlasmoDB [Aurrecoechea et al. (2009) Nucleic Acids Res 37: D539–543] (http://eupathdb.org/eupathdb/). These database searches were seeded with earlier alignments produced (as described in the Results section and Figure 1 legend) from more preliminary sets of 54 T. gondii and 18 P. falciparum sequences. We anticipated that the larger sets of input sequences might include some false positives; however, the final evolved models included at least one positive score from each of the 68 and 29 sequences, totaling 103 Api-AP2 domain candidates for T. gondii and 50 for P. falciparum. The corresponding core domain alignments assigned by Program 2 are shown, denoted respectively ‘Tg-core’ (with 53 columns in the evolved model plus 2 adjacent positively-scoring columns added from the left-flank) and ‘Pf-core’ (with 53 columns) respectively. These patterns exclude any insertions in individual sequences: the number of inserted residues is shown in a separate column. All of these domains have positive bit scores with Programs 1 and 2, except for the special case of domain 1.7, Table S3, which has been added manually to the T. gondii alignment. This domain is notable because of its o [file pcbi.1000852.s008.xls]

## Sheet: Sheet1
	Gene name (ToxoDB	start	left flank	sequence alignment (core model columns only, 'Tg-core')	end	Number of	bits	bits	bits (HMMsearch,	comments on	bits (HMMsearch,	comments on
	and GenBank annotation)					inserted residues	(Program 2)	( Program 1)	Tg-core seed)	Tg-core HMMsearch	Pfam00847 seed)	Pfam00847 search
1.1	TGME49_033120	339	GGATPQALRR	LVGGISFNRSGNAWVASWVTDFKHRYKYFKTADFGYEQARLLAIRFRQHKLLSG	394	2	65.7	63.8	61.6		32.7
1.2	TGME49_033120	1503	LGDLAAVGLT	TAKGIHYSKRERAWVCRWTDTGKVAVKAFQEKKFGFEEARRLAEIYRRAAEATG	1558	2	60.2	59.8	57.6		32.8
1.3	TGME49_033120	495	GANFRATEPS	PMEGVYYRSSSASWQCRWSVGGKKYSKTFAVSKYGPEKARELAIRFRLQQAEAL	554	6	56.8	57.6	61.3		33.6
1.4	TGME49_033120	659	QPGAGDRAGA	WQAGVKFDEATNSWKAWWRQGGRAVFKAYPIARYGEAVAREKAETAMRAKALEL	713	1	47.6	44.8	45.5		7.6
1.5	TGME49_033120	835	ELQGILELDK	RVPGSVFLQQSAYWVASWGVGGSLLSRSFSVSRFGFAQARAMAEHWRRTKLLKL	898	10	36.6	38.5	40.3		11.1
1.6	TGME49_033120	1129	EELEPGVSGA	SSIDLSYDSQTQRWNVEMLNRGEKVVKSFSAVALGGEAARRSAIAAQRDMEADL	1184	2	7	10.2	20.5		6.5
1.7	TGME49_033120	1196	REYLEPDKDT	VHLGVSFDRKHAAWRLQPSSTGEKKVEIFAVSALGWEGARGAALKASRDLQLEL	1315	66	(-17.8)	(-10.1)	not reported		not reported
1.8	TGME49_033120	1571	KTREGPATLA	GLPLVRFVQTRGAWRVEWLEPGRRVVKPFLCHQFGIETGRLLALHLKKKLDDVY	1652	28	9.2	7.9	not reported		not reported
2.1	TGME49_018960	1524	GKPGKRIRLP	KIGGVYYKRDGNYWAASWHIQGKRTRRYFTVKKHGFRNAYLKAVRARREAERHE	1579	2	75.3	76.8	67.1		28.9
2.2	TGME49_018960	673	QKCRVMDTTC	PVPGVRYDSRDRAWLATWHDGVRQYKRCFSIKKYGFAKAKECAIRMKMSLVGQP	726		69.9	73.8	77		51.7
2.3	TGME49_018960	530	PKGAETLFWS	SGRGLYFLRHLERWVAASEEGGFIIHRKFSVAKFGFERAKMLACRWYNDRQEAR	599	16	28.9	28.4	20.9		7.2
2.4	TGME49_018960	1133	AVMPFINQVP	KVRGVCFDRKGLYWISQWHSQQKKHREWFGVKRLGFRKAWALAVCVRRDAEKVE	1186		62	63	65.3		13.4
2.5	TGME49_018960	1200	VDYPKLPDYE	EVLGVTYARFGRYWVAHYMRPGSVGRKLFPVSESSFEEARSQAVAVATAFPLPL	1263	10	9.4	7.1	11.4		not reported
3.1	TGME49_014840	1336	GVTGSESSTC	DVRGVYLDTRNNAWAATMGVHGRNVKKSFAVAKHGYETALQLAIHARRQLERIY	1389		72.2	72.9	74.7		39.8
3.2	TGME49_014840	531	SPEFDRNDLL	MRPGVSYYGGRQAWVAEIKYGGRRRFKVFSVAKYGYEGAKQMAVDTRERWEEAR	584		70	70	74		35.7
3.3	TGME49_014840	606	SQRHQCPVQS	GVKGVYYDTARKGWRVVVTLNCRQMSKFFLASKFGNAEAKRLAIECRQMWLDAI	659		66.9	68	67.4		46.8
4.1	TGME49_106000	684	ALAEKAREML	KVPGVYYDSARMIWRAFWHEGGRRVIRYFTVNKHGFQRAHELALLTRRQAAMAM	737		91.4	88.3	88.3		35.5
4.2	TGME49_106000	483	ESIPSNALPK	KYSGIWFDPQQNCWRASWVTSGKRKFRYFSAAKFGHRHALQLAKVTKERAVERK	538	2	60	59.9	54.9		32.8
4.3	TGME49_106000	948	DYLERVAQLP	KEEQVEWSEELKAWVVTPMADGREILKMFTIRKYGFRVAREMAIEWRNRRREKL	1034	33	38.5	39.9	25.2	RH only	not reported
5.1	TGME49_015570	605	DFASRARRCE	HVPGVCFDRWNQGWIATWRERRHPVHKHFSAKKYGFEKARELAIEHRRLMVEKQ	658		91.5	91	91.1		47.4
5.2	TGME49_015570	763	SWAELVAQMP	RVERVSFDFTNQSWIAQWKQQGSTTYRRFSVSKFGFYGAHRLAVEFKQQNYRQL	816		72.9	73.1	83.5		42.4
6.1	TGME49_082220	767	TTMGATMAFP	HVKGVTYNRMKKYWIAQWIENGQSKVKYFSTFKYGDQVAHDLAVEWRDGRVSQS	820		77.3	79.5	73.4		35.2
6.2	TGME49_082220	934	SRQLPPHRSN	GIVGVSFSRTGNAWLAYIKNRKTQLNRYFKVNVYGFRLAKKKAIEARLELEERM	989	2	60.4	58.9	49		39.1
6.3	TGME49_082220	1006	GWDSFSDRKS	LAVGVYYEDENDSWVACCRRTGEGIYKFFPVAECPGLEAREKAIDARMDMDDML	1063	4	27.9	33.9	35.7		15.7
7.1	TGME49_047730	297	SYNAKLERCP	KVVGVRFDKTQCRWLAGISINGRTMNKYFPVYKYGFDGARRMAVNHRLACLRNQ	350		80.1	80.6	81.3		54.9
7.2	TGME49_047730	752	NAAFADRLQP	WPRGLWWSRGNNRWFAAYSRDGVKRYKTYTPNKHGGMRSYRLACAFLAEARLQE	806	1	40.6	39.7	49.2		12
7.3	TGME49_047730	1114	SWAREAAQLP	LYAGMQYDAVSKCFRVKL----QSHRRAFSVVRRGVREAHLLAVEALKNDGSLQ	1163		7	15.8	33.1		not reported
8.1	TGME49_008020	1407	EMESGHDTRR	PMRGVYFDKTQRSWIGSFYEDRRQIKKRFKIDTYGFHEARALAIGVRMTYERRM	1460		82.8	81.7	74.9		40.3
8.2	TGME49_008020	1978	GLTTSNFGQD	LPLGVFYTSKKHAYCANWYEGKRQMKRYFPISKLGEEQARQKAIAARREAEQRE	2031		75	76.6	74		40.9
9.1	TGME49_055220	762	ELVRKAKKYP	KVPGVYFDRYQQRWCVNWTEGGRRVARYYPVKVHGFHVAYQLAVNCMLSKKPLS	815		88.7	90.7	88.9		44.3
9.2	TGME49_055220	1601	DLVREALKMP	RVPGVWFDRAQLRWACNYKDSAKRRAQYFPVKEHGFLRARLLAIQTRRRMESTY	1673	19	65.4	66.4	54.9		23.1
10.1	TGME49_003050	1266	DLALRARQLP	HTVGVKFDPTCPRWIAHWKREGQRFFKSFSVEKNGFENAWNLAKLCRKRNAELA	1319		67.8	67	75.4		27.5
10.2	TGME49_003050	818	GYAKLARMLP	RINRLTFSTQTLMWVVRVQTRRTRLCKSFSVRKLGFLQARQAAIDFLMEFDHKE	871		49.7	49.1	62.3		13
11.1	TGME49_005650	442	STDARSTPVV	VPRGVWYNRSTCCWLACVSGVGKRLYV-FSAKRLGFERARQMAIDCKNGCLTPE	494		51.2	50.3	66.3		24.5
11.2	TGME49_005650	685	TANKAANRAG	TPHGVWFNSHTKSWTCATVGPRRQLLV-FSSARYGFEKARAMAIEARVQSVQAL	737		34.5	37.6	53.7		16.3
12.1	TGME49_047700	3337	MSPGSASPTG	GGLGIHYDKTKHRWKATWTTDGQRASTSFSVKVLGMERARELALEARQRALAGL	3391	1	57	58.3	64.5		36.3
12.2	TGME49_047700	444	KPAGPPPRLC	VPYQCQFNVEKREWRARYLFRGQKKMRVFSLARYSPEVAVSLAELFLTFLADND	497		30	26.2	44.3		not reported
12.3	TGME49_047700	2944	CDTERGERVR	KVQLFEKPHVGAFWCARYGPNDEFV-RCFSIEKVGSLKALVSAVRFRQYVTGHS	2996		9.6	10.7	21.4		not reported
13.1	TGME49_040460	103	AYSEMAKKLP	KLAGVIFDRVHARWVSTYHETRKVMRKYFGVRKHGFEQAYKMAVQHRKLKIMSK	158	2	67.4	66.9	62.4		29.4
13.2	TGME49_040460	210	CYETLFKTLP	RVTGVSYDSYAMKFRAGFMSNGKWNVKDFPIRKYGTFEAYRRAVSCRQGNSRAD	264	1	47.3	52.9	51.3		36.3
14.1	TGME49_085890	208	DEVDLYEGCE	RVRGVAFCRTTKYWVCSKMENGKQKCRYFSTKQFGFDGARRHAILQRHEWKRDV	261		72.7	73.1	76.5		34.7
14.2	TGME49_085890	602	QLSRKLTFNV	KIPGIGFHKGVESWVCMWKDEGRSVSRYFRCARFGFRRAVNKALVALKEIKRRR	672	17	39	39.9	37.9		12.6	LH only
15.1	TGME49_062000	221	VSIHPSYFES	PHPFVIWEPLNEAWEVYFYENLKKSAKPFPVKKFGIARAKREALLFLEQMKLEG	274		51.9	51.3	52.7		13.1
15.2	TGME49_062000	284	GKLEKPTFSS	GVDGVTFDQVTGSWICRFVEEGRCVSRGFGADFHGFEEARKLAIERQAEMKKVE	338	1	46.7	44.7	57.5		32.5
16.1	TGME49_110900	1645	DTRDGRGYVS	DVPGVSYRSTPHSWRFRWKETGKEYSRCFSVNKFGFERAKRKAERVAREMRQGR	1701	3	51.2	50.2	55.6		41.2
16.3	TGME49_110900	1956	DTEKDGSLSS	SVRGVIFEHSRGSWRGLVIDKGRQQVRRFSARKYGHLEARVRAERFCLEAQRFR	2011	2	39.5	39.8	50.8		24.1
17.1	TGME49_099150	1223	LLELLASRLE	PVKGVHMDRLRKTWVASWLVGKRRITRIFSFQKFGFFGAREQAIRHRREALLNP	1276		68.4	68.4	71.9		35.4
17.2	TGME49_099150	1307	ELQQAADALP	FVVGVTYHRASRCWVANHRKPMGKIVKKFAVAELGFLEARYHAA-VMMFCWNKQ	1361	2	31.8	34.9	36.6		23.4
18.1	TGME49_090180	361	RLAKPDVTRS	GVRGVYFDTEEKLWVATWNEHGLRRFKAFPTMEMGFDAAYQAAVAVRRQKLREN	414		63.1	64.4	71.4		34.9
18.2	TGME49_090180	274	RRTRVPLYQN	SRPNLVYDQRFRRFMCMWYANGVQVFRPFSCRGRRGERARAKAVVLLKQLQRQG	347	20	11.4	17.9	12.7		not reported
19.1	TGME49_003690	1780	AVQTVCRLTR	RPPGVVYDCKSGKWSVCVTRHNGRHRASFSVKKFGFEGAHEKAMDWYEAKRVQL	1833		51.2	50.7	51.7		32.4
19.2	TGME49_003690	1727	ATEALLPFLP	SFPAVVYDKEEHCFFSLWMKDGLVQRRRCECAVLGVREAHRQAVQTVCRLTR--	1779	1	4.5	1.3	31		not reported
20.1	TGME49_090630	735	QLGQATRFLS	SVSGVVYDKGGEKWIARWSENGKPFKKTFAVGKHGFDAARKMAEDCRLQALYAK	788		80.6	77.9	82.7		49.6
21.1	TGME49_080460	367	DYYAMHKILP	KVTGVRFQAQRNRFVAEWYDRGRTRMAYFPVKLYGFEQARNLAIRCREEVLQLK	420		85.2	86.4	85.7		57.9
22.1	TGME49_067460	435	IRPAWPREDA	PMPGVRFAKDRNSWVAFWCENGKQNYKSFSNKKFGCERARLMAIAARHAFDQRV	488		77.9	78.6	81		50.9
23.1	TGME49_040900	604	PPSPPSPPVG	SEEGIEWDATQRKWIFHFVRDGQPAKKTFSVDKYGFSTARRLALMAKQMSLKTK	657		63.9	64.6	63.5		10.8
24.1	TGME49_080470	358	DYHAMHRALP	KVTGVRFQAQRNRFVAEWYEQGRTRMAYFPVKLYGFERARHLAIRCREEVLQMK	411		85.3	86.4	83.3		56.1
25.1	TGME49_053380	1558	PAGGAGAPQQ	HHPGVCYSPPKDVWRARITVDGRQHEQQFSVKRHGFEEARLLAVQWRAHMENLR	1611		65.3	63.7	77.6		46.1
26.1	TGME49_069010	369	STGRRDPRAS	PFPGVKFCSSRNAWIARWSENGQEKWKTFPVRDSTFEEARRRALEFRQGKDRKK	422		65.1	64.6	75.1		41.1
27.1	TGME49_011720	694	GPETGCLYRS	GVSGVVYDKSGQKWTARWNEDGKQHKRTFAAAKYGFLNAKMRAEACRGEARERA	747		70.9	72.4	75.9		43.6
28.1	TGME49_015150	1568	AAIAAAGQDE	TMRGVFFNRSLNRWVCTWSRNGKEYQRSWSAGKYGYEAARQLARQCRLEKLLSG	1621		69.5	69.8	75.9		46.2
29.1	TGME49_071030	1699	GRVLYDQSGQ	KISGIWFDSGRRLWRVVFTQGERRRTKGFSLRQYGFEEARNMAVQCKLEMEARK	1752		75.1	74.6	75		47.6
30.1	TGME49_025110	478	DDAGVVGTAE	KRLGVHYSRYDRSWVARYTQGGRVLKKYFSTKVYGHELAREKAVAARLEMEQQA	531		75.7	75.2	74.7		40.8
31.1	TGME49_106620	862	EEGPDDVPLR	AVRGVYFDVTNQAWAANMRVNGKVQKRSFSLKRYGKH-ARQRAIEARREMERDF	914		68.2	70.6	74.7		41.2
32.1	TGME49_016220	777	NPENATDLKC	DVAGVYWDK--RSWIASWYEGGKRYYKSFSAKTHGFYRSKYWAIKVRLSKVQNS	828		71.5	73	71.6		39.1
33.1	TGME49_099020	361	GHIHGRESLP	KVVGVRYDKVNKTWRASWYDSRRRVERKFSVNKLGFINAYNMATECRKLQEQKL	416	2	71.3	72.8	70.4		46.1
34.1	TGME49_118610	594	RLIRAARKFP	PFRGVYFDRGNLSWRCSWKVHGKKRSRSWSVMKFGMERARAKAIAERMKHAPHS	649	2	60.9	62.1	64		38
35.1	TGME49_064590	428	VLIRHASRLE	RVPGIWFDKKQLRWACTFTDSGKRRAEYYPIRHFGFFGARRLAVHARRRMERLR	483	2	68	67.5	66		41.1
36.1	TGME49_109410	986	PTPAHFNKYP	KARGVWFDPHRNLVRTCWKENGKAKTVGFPVAKFGLDEARFLAVQLHQFKCPED	1039		53.2	53.8	65.5		24
37.1	TGME49_051740	403	LYRHFARQTP	RVQGLTFDHNQIRWISYWKNDGRQIQRHFPVSRHGFLEARRLALEERNRILGWP	457	1	58.2	54	62.5		40.9
38.1	TGME49_089710	1000	KHQARYPTPQ	NLPGIQMEQQQRRWCASVYYRGCQHKRRFSMGRWGPLGAFYAAIEWRQSHYSRL	1053		39	40.6	55.6		16.9
39.1	TGME49_115760	3138	KSPAAAALSS	LPTGVYFDASRKLWRCQWRENGRFKTKGFSLNVYKTLKARRACVVYRCLMGGWE	3192	1	58.6	49.3	55.5		49.9
40.1	TGME49_044510	1108	PGDVGDAERG	NEPVLQYDAASREWRVFWVEDRLARYKVFQAKKFGKERAQQLAEDWYHRARAGH	1161		46	45.9	53.8		2.8
41.1	TGME49_072710	3185	EEDELVPIGA	LPTGVYFDVARRLWRCQWREDGRLKSSGFSLKHYKTLEARAACILYKCAMTNTR	3239	1	48.7	49.9	48.7		42.6
42.1	TGME49_017700	1353	AVSTSSSVRS	AVKGIYFDSYKKLWRVQWNRSGRRVSRSFSCARLGFEAAKARAVAWMLSGGLVG	1417	11	57.3	57.2	53.3		22.8
43.1	TGME49_029370	1118	RLSNKAMELP	YVHGVRFEAEAFAWTAKIGSGSRR----FLVKKHGFHKSRLCAIEKIQQWRATL	1167		19.9	23.2	42.8		11.1
44.1	TGME49_082210	582	VILRSHRFYP	VIRGVSRDNTKRRWAVYWKGNRKYFYDKF---YEDCYQAYLHAVDFRKHAKAHG	632		31.3	42.2	38.8		30.1
45.1	TGME49_110950	971	YRRGTNNPDS	GFPGVSWNSRMQAWLAFYVDKGTRRSHTFKCNKFGGETARVEAIDWLIRKRGEL	1026	2	31.7	32.7	38.6		47.3
46.1	TGME49_064480	704	RERTRVVDEL	IRQAVTYPKVSGIY-FDKHQHGRRVAKYFPVKIFGLAEGYRLAVHFKHAMRAAA	756		27.4	45.3	42.8		22.6
47.1	TGME49_003710	2888	TYASQARDFP	RVEGIEYNVKCACWEVRCGASF----KVFSTRRLGGLEAYDLAVKWKQEVEGGS	2938	1	17.3	24	32.9		13.8
48.1	TGME49_046660	483	EPVFSHRWEG	GCEGVLFDNQKSLWKVRCYGKGKVLTKSFSPKLLGGFEAKTVATLYRIRAAERE	537	1	26	30.5	37		13.5
49.1	TGME49_037440	410	SPASVNSCRM	SPPRVYHVVTRRYWRVEWVDTGRRVYKHFGENKYGGEQAREVAMKFWDEVRRRS	468	5	24.9	23.3	23.6		7.3
49.2	TGME49_037440	2057	SGTSNSRHST	RTPGRIYSRGVRCWRAEWHEKGQRRTRQYAAPKHGEERARAMCLWALCEANCVP	2115	5	21.3	20.6	32		not reported
50.1	TGME49_118470	821	PVPLRADVTL	GGNRPHYHVAKQEWRVRYYMNGKRKMRTYSAKFYGYETAHTMAEDFAHYVDKHE	874		60.4	59.5	59.4		8.9
51.1	TGME49_120700	142	KRINWGAYIS	HQRGVRWHP-QGAWRVQFSRRNHERNCYFRVGTYGFQMAKDLAIRYRQRLEKEW	200	6	31.6	30.4	30.7		43.7
52.1	TGME49_015340	173	TMKSTRHNKT	KQPGV-FQFTKRFWAASWYADGHPGWKAFSVEKWGNSEALKRARKAYEEKVPHG	228	3	30.8	35.6	32.7		8.3
53.1	TGME49_002490	2412	SSQGRETLGS	SVGRAWYEAATDAWVAEFVENGKLGRKRFLCEKLGAARAERLAKIKARLLAAEG	2466	1	23.8	22.9	30.4		5.9
54.1	TGME49_024050	464	SLAARAAQLP	PVPGVIYDPHQYQFLARYFESTVPITKRFPLRRWGFFKSYRFACDVVQQAAKPG	520	3	28	32	43.8		11.2
54.2	TGME49_024050	565	LPDCPDVSLP	VIKGVSRDKKSRRWAVYYRNQRRYFYKEEKPAKEKKEEAYEMAVQLRRQQVQEV	633	15	24.3	27.6	10.1		14.1
55.1	TGME49_037090	608	PSVKRRRGPA	QPAKMYFHKKKEAWRAEVLIDGTKRQKSFSCKVYGEPRARMLCEWARRFARDFG	661		51.1	49.2	59.2		6.6
56.1	TGME49_049190	163	CRKRKFYDEQ	LPVGVYRQK--QKYVANWIKTRRQIKVSFPIDLWGDSQARKMAVIARRERCMDV	216	2	39.6	43	34.3		13
57.1	TGME49_073660	373	VGEKPRTVFI	GNNKASYHPDKQEWRTRYYQDGRRCMRTYSAKYYGYEKAKCLAECFIRFVQTYG	426		45.7	45	48.6		16.1
58.1	TGME49_120680	321	KLEGDRMPRS	DVVGLYFKKHRPCWSVDYHRQGKRKTVEFFVPDLSRETVLVHAIECRKYMPRRF	378	4	13.3	13.9	19.3		(-4.1)
59.1	TGME49_024230	1788	ALLDSVPDSA	RVVSLQFERTQQRWVCKWQRNRKWHRRCFSVIKYGYEGAHALAAAVAKKLRDGR	1851	10	41	39.9	34.4		13.6
60.1	TGME49_014960	2443	VPGVGLVNFS	LPDGVKFDKSKLAFRCYWREGAQNKSRTFSCRKYGLYQSRVLALQARLLSELLW	2527	31	42.9	44.1	22.3		(-5.5)	different domain
61.1	TGME49_050070	88	QLDDRFIRLS	PVTGVDYYRNTKLMYKNWREDGQHRIRWFRAA-YGLTRAMRAAENFRKTLEATG	162	22	5.1	10.8	18	RH only	(-11.2)
62.1	TGME49_062420	1963	KEFVLHKLVP	RVRGVRYDAVSHHWVAQWREGGVTRSLAFSIKRLGFEGAWFQACEARRKEAEKA	2062	46	26.4	29	4.2	insertion shifted	(-8.9)	LH only
63.1	TGME49_020530	139	KRASPDRVME	VSASLCKEEQKRRWCCSWFPRGRPTGTKFSVKLFGYEEAKRLALYTALYAYSPE	200	8	14.2	14	20.9	LH shifted	12.6
64.1	TGME49_088950	601	STRDQSSYSA	FKDGVYFDHQKGCWKATVQRRNQVITKHFTEKRTAHTMSVKHPEETRATLYYDW	675	21	7	20.8	14.8	LH only	(-16.0)	LH only
65.1	TGME49_050800	101	ASPSSYEPVE	AEAGHIYQPGTKAYRIKKGPGAGRHQKSFSISRYGVQGAWEQAEAARQFINANG	159	5	26.2	26.5	28.8		(-5.2)
66.1	TGME49_052370	1021	ERRVNVGAAD	ALWQPHFHPHNQEFRVRYRYKGSMRLKTISCARFGREGAKRLTAAFVERWRLTG	1074		22	18.2	38.7		(-5.6)
67.1	TGME49_027900	813	AAESAGKPVA	FLPRLYWDSQADCYIASCRRSLKLLQKKFSVAFLGDAKAHFYASEWLKWQHKGQ	913	47	8.3	14.4	8.5	RH only	(-18)
68.1	TGME49_071200	7	MNEVHD	VQPGHIYQPGNKKYRILSGPYCGRHQKSFSLTKWGVAGAWDAAQQAKAYMLQTG	65	5	15.9	15.1	19.1		(-8.5)
