# Supplementary material for: The Construction and Use of Log-Odds Substitution Scores for Multiple Sequence Alignment
Source: PLoS Comput Biol. 2010 Jul 15;6(7):e1000852. doi: 10.1371/journal.pcbi.1000852 (PMC2904766; doi:10.1371/journal.pcbi.1000852)
Supplement: Table S4 — Api-AP2 domains and bit scores reported by Programs 1 and 2 for Plasmodium falciparum. For more details please see caption to Table S3. (0.03 MB XLS) [file pcbi.1000852.s009.xls]

## Sheet: Sheet1
	Gene name (PlasmoDB	start	sequence alignment (core model columns only, 'Pf-core')	end	Number of	bits	bits	bits (HMMsearch,	bits (HMMsearch,	comments on
	and GenBank annotation)				inserted residues	(Program 2)	(Program 1)	Pf-core seed)	Pfam00847 seed)	Pfam00847 HMMsearch
1.1	PF10_0075	522	LPRIPGVRFNPKKQQWLAAWNDNTREIRRYFSVKQYGFEQARILAVKARQEAE	574		107.6	108.1	88.5	62.3
1.2	PF10_0075	771	SRPMKGVSYNDRKGSWLAYWSIGKNFQMRRFPIKKLGFEKAKELAIQCRLEAE	823		87	85.2	80.7	59.6
1.3	PF10_0075	941	LTPVEGVRFDPYSYSWFAKYLENKEPKISKYLLKKWGFNKAHSLAVHTVKCAY	996	3	34.2	34.5	47.7	25.9
2.1	PFF0670w	3083	LKPQRGVYFDKSQKAWIGSWYEEGKQIKRRFKIKYYGWDEAKSLAIKARFAFE	3135		89.5	94.7	82.6	39.9
2.2	PFF0670w	3672	IKLPQGVFYQDSKKAFCANWYSNGKQEKRYFSINKFGEEKARNLAIAARKKFE	3724		83.1	84.5	82.7	44.7
2.3	PFF0670w	4030	GSTPAGVYMIRIVQAWRAEWRSPGCKRTKNFGINTYGTTLSKKLAIEMRARMT	4086	4	39.9	37.5	40.7	36.3
3.1	PF11_0404	285	LPHVVGVRFDKSQNRWLSGICINGRCINRYFPVYKFGFEEARRLAIQHRKNFE	337		88.7	90	87.2	67.9
3.2	PF11_0404	377	KLIFKYLSYDSIQKEWVVTYDYDNKVLVNKFPVDIYGYNNAYEMAVHCINKLN	429		32.1	35.4	64	22
3.3	PF11_0404	1828	LPKLQGMFFDKRRNYWTVSV----CGFRKSFGVRTRGVYQAYKLAAEFRNRIL	1876		43.4	53.9	55.5	30
3.4	PF11_0404	2405	CKFVDGLIYDEANKCFRIKI----NGYRKAYSVIRRGVKEAYKLSIESIEQIK	2453		6.5	23.3	41	not reported
4.1	PFE0840c	950	FPMVQGVYFDRYQQRWSVNWIEDGKRVAKYFPIKLFGFDYARRLAIYCKIHQK	1002		98.9	98	90.6	50.8
4.2	PFE0840c	1802	NSRIVGVHYDRKQFRWKATWYSHGRRCAKYYPVKQYGYLEAKKMAIECRKAYN	1855	1	83.3	83.3	79.6	59.3
5.1	PF07_0126	234	SDNISGCFFVEKLNAYLFAMLDKCKTVISVFPYEKFGRHESRNLAIQFSQYED	288	2	20.5	18.4	36.6	not reported
5.2	PF07_0126	993	ITRVGGVCFDKNRQRWIAHWKIDGKYHKHYFPISQYGFENARERAVSCRKQAE	1045		93.8	95.4	88.7	56.7
5.3	PF07_0126	1076	LPRCEGIGYDELSQSWVSTF-----VVHKKFSIEELGFYEAREKAIYCRKTFE	1123		41.4	54.5	60.1	31.2
6.1	PF13_0235	2361	GKKYRGICYDPTRNGWSTFVYKDGVRYKKFFSSFKYGNLLAKKKCIEWRLKNL	2413		54.3	54.3	65.5	40.9
6.2	PF13_0235	3065	TSKLKGVNFIKYKKAWCFTYVDDDKKKKKIFPVNDYGFVESKALSILFRKSFF	3118	1	48.6	49.9	58.7	31.4
6.3	PF13_0235	3283	MNFPKGLVYLSGYFLWLVAFLNNEKQIIISFSVRKYSYDIAKAKCLECYYCLL	3336	1	29.7	30.4	44.4	not reported
6.4	PF13_0235	3788	FPRIVGVHYDSYATAWVVNCSFNKKRHDKKFSVKTFGFLQARKLAIEYRERWI	3840		94.4	91.6	87.6	51.2
7.1	PFL1900w	2149	LKRIPGVYYDKNSQRWFGEHKINGVKCAQSFAVKKHGCEEAKRLAIEWKKARI	2201		85.4	85.4	80.6	47.7
7.2	PFL1900w	2287	MPKVRGVWFNSTPQRWVGQAYKKCKRIERIFSVNKYGFEGARKLAIAFRNSQK	2341	2	86.5	86.5	73.1	42.3
8.1	PFD0200c	235	MKKIQGLTFDHNQIRWIAYWKENNKQIQKHFPVCKFGFHEARQLALEFRNLKI	288	1	71.2	70.6	80.1	51.9
8.2	PFD0200c	1149	IPKMKGVHFDARQKRWCAYGYKKKEC----FSVYRYGFLIARELAIRSRLKVQ	1197		59.3	64.5	66.6	44.4
9.1	PFL1075w	1871	VPKITGVSYDRKQKIWVSHWRANCKTIHKYFSVKKYGFEKARELAIKCREENV	1923		94.2	97.2	91.7	64.4
10.1	PFD0985w	1956	GPLPTGVYFDSARKLWRCQWKENGKFKTKGFSLIHYSTEEARKQCILYRCDVG	2009	1	72.1	73.3	67	51.4
10.2	PFD0985w	3267	QSLPKGIYYDHAKKLYRVQYIINNSIKTKGFSVKKLGLAQAKIEAESFRNFCL	3319		57.5	55.9	68.6	34.3
11.1	PF11_0163	114	DNVNENIRYEELNEQWEVYWFENNKLNAKPFPVKKFGINDAKREAIKFYESLK	166		41	40.5	61.6	28.4
11.2	PF11_0163	178	ESGVEGVHYDIITNCWVAFYRSNNFPVCRSFSAEYHGFETAKQMAIERVEKHK	230		60.5	55.9	73.9	30.4
12.1	PF14_0271	51	LPRVSGVWYDLHKNSWEARWTDRGKSARKYYSVQKFGFHEARKLAIKTIQTKE	103		93.1	93.4	83.2	48.3
13.1	PF13_0097	1051	LPKIKGVRFDKSGRRWVASWSQNGNQKRQYFPVKKFGQAQAKYLAIYARIQAV	1103		101.7	103.6	86.2	62.6
14.1	PF11_0442	1364	KCDVAGVYWDK--RSWIASWYDNGKRYYKSFSAKTHGFYKSKFWAIKVRLSKV	1414		69.4	71.6	69.3	39.4
15.1	PF14_0533	1316	FEARKGVYYDKSRKLWRANWKENGKIQTKGFSVNEYKSVQARQKAIEWREKKE	1369	1	76.8	82.4	68.4	50.5
16.1	MAL8P1.153	2520	GEKVSGVWYDTNRRLWRVMYMENDKRKTRGFSPRIYGFNAARDLAVQLKYEMN	2572		73.8	74.6	77.5	46.7
17.1	PFI1665w	109	ISKVKGVSYYKRLNVWMVQWVENGVHRIRRFRC-AFGLLQAKLAAEQFRKKLE	160		70.5	68.4	68.4	45.4
18.1	PF14_0471	46	NTKNKGVWYNARTKCWLACVKGSGRHL-RVFSVKKYGYKKAKMLAIECKNSVF	97		58.4	61.8	68.1	38.3
19.1	PF14_0633	63	SSGYPGVSWNKRMCAWLAFFYDGASRRSRTFHPKHFNMEKARLAAVEFMKTVE	117	2	51.2	50.5	50.1	45.3
20.1	PF13_0026	134	AKRLEFFYPKKKRRRFLVYHYKQGIQVFRSFSCKKRNFEAARNKAIILSNQYN	207	21	21.7	20	33.4	4.4	RH only
20.2	PF13_0026	255	KSGYRGVFYEPSYHAYICIYNEAGVRKFQIFKIQNNDYLEAYHLALMCRRYKL	307		30.2	30.2	54.1	25.8
21.1	PFL1085w	2142	ILPQKGIRGRRGHCSWRCRWWENGRRLSKNFNVKRFGNDGALRMAITMKLKKS	2211	17	39.7	43.6	41.3	36.2
22.1	PF11_0091	1486	DDKVKGVYFSKSPRGWNAYFIANNKRLFTSFSVSKYGYNEARKLSILKRTEWE	1542	4	46.1	47.7	52.9	35.4
23.1	PFF0550w	168	CCNVKGVRWHAS-GAWRVYFCKRNVKCDCYFRVGIYGFEKSKELAVLYRKRLE	225	6	48.8	48.2	44.4	34.7
24.2	PFF0200c	178	GSQEPVILIDKIERCLVVEWYENNIRREQRISYKKYGNDKAKLRAKELIEKLK	230		30.8	26.7	54.6	4.3
24.1	PFF0200c	243	GPPIVRVFEDRIEREWRVEWLENGVPMKARWSCKKVGNDEAQKRADTFAQSMI	306	11	43.4	45.6	40.8	16.7
25.2	PF13_0267	253	KYLPTGVFYSRVSKSFIANWIDDKKQVKIPYKISEYGIEKCMILAILSRNLRL	307	2	26.3	26	44.5	2.4
25.1	PF13_0267	427	EKLPTGVYF--YQGSYVANWWEQKKQFKVPFKISEYGIARAKNLAIISRLIRS	479	2	33	34.1	41	23.5
26.1	PF14_0079	1597	PTGVSGVYFEKSRSSWTAQYVSGGKRRAKRFLVSYEEIENVKQQCIAYRKQME	1654	5	39.6	38.7	37.1	33.4
27.1	MAL7P1.167	1358	NEKFPFIFYDSNLRNLVIYYKDNTEIKTKYFSAQRFGHATAKKIALNFLRSLG	1412	2	20.1	18.5	42.6	(-4.1)
27.2	MAL7P1.167	2026	SSFIKSNKFLSRGKKYIVCYNYLGKIQVKVFPADVYGMTNAQKKTVDFLQQLK	2088	10	0.2	5.1	29.2	not reported
28.1	PFF1100c	833	IDTMWQPHFHPHNQEFRVRYRYKGSMRLKTISCKHFGYSNSKKISILFLLRWI	885		26.5	25.9	52.3	(-7.5)
29.1	PF13_0114	1098	CLEKEHIYYEKEKKKWIIQILENTILYFKEFDCKVFGFLYACFLSLEYKQLYL	1153	3	12.4	11.2	38.6	(-11.4)
